# Supplementary material for: A time-resolved interaction analysis of Bem1 reconstructs the flow of Cdc42 during polar growth
Source: Life Sci Alliance. 2020 Jul 31;3(9):e202000813. doi: 10.26508/lsa.202000813 (PMC7409549; doi:10.26508/lsa.202000813)
Supplement: Supplementary file 1 [file LSA-2020-00813_TableS1.xlsx]

## Sheet: Blatt1
	Bem1-CCG x NUb-Boi1
	cell fusion	cell 1	cell 2	cell 3	cell 4	cell 5	cell 6	cell 7	cell 8	cell 9	cell 10
	0 min	0	0	0	0		0	0	0	0	0
	5 min	17.45106	9.159286	0.5925801	36.68148		10.01725	62.10398	24.73137	-3.23834	68.01256
	10 min	6.480934	17.94054	12.10848	40.94394		21.61034	59.64263	100	12.51952	71.27649
	15 min	27.81901		32.21339	47.7907			68.49685	85.41818	16.06015	73.25106
	20 min			24.73454				49.72328			74.3073
	25 min			59.7091				63.55412			70.1038
	bud growth
	50 min	41.82127	40.5385	67.81294	18.72602	22.01522	30.21837	75.7612	46.88125	70.32015	69.38007
	55 min	96.07703	28.96858	78.89338	27.54209	17.55822	28.65196	78.14455	88.74077	84.26183	69.81782
	60 min	100	51.35896	99.16921	44.29988	52.44655	57.8296	81.45016	94.0383	68.25661	77.36696
	65 min	97.8824	41.18767	100	46.06436	58.05225	59.41132	80.90308	100	66.07813	77.80241
	70 min	100	45.83439	100	43.56841	67.83865	63.57002	83.16663	100	58.2258	81.12995
	75 min	95.92895	39.37516	100	46.96105	66.133	59.77241	85.30259	100	59.39355	79.58242
	80 min	100	43.76182	100	41.89068	58.88393	80.45898	83.77255	100	68.78091	82.30543
	cytokinesis
	0 min	31.74441	19.18196		51.51067	66.0591	50.40698
	2 min	35.87507	39.12861	50.32433	51.42059	70.09804	50.72055	61.92128
	4 min	38.16918	23.21142	68.22599	57.38202	73.47386	52.14024	63.63567
	6 min	40.83556	22.4658	65.69689	48.7875	75.6592	55.66419	62.51093
	8 min	41.66901	14.53657	59.0879	64.10277	89.29697	68.11285	70.6907
	10 min	41.03177	38.55192	70.07584		100	62.67801	74.95049
	Bem1-CCG x NUb-Boi2
	cell fusion	cell 1	cell 2	cell 3	cell 4	cell 5	cell 6	cell 7	cell 8	cell 9	cell 10
	0 min	0	0	0	0	0	0	0	0
	5 min	16.99349	-0.1356649	20.17795	0.5053085	24.1019	49.96629	11.58454	28.45876
	10 min	16.57478	6.903733	18.87621	40.10347	2.689182	100	9.320141	63.7749
	15 min	28.11422	19.83129	45.11711	50.07576	8.377727	93.05341	15.67767	18.51307
	20 min	34.3633		100	65.66057			22.43729
	25 min			77.29237				56.65468
	bud growth
	50 min	67.51372	71.2132	71.2132	-1.081688	47.23474	100	84.05734	26.91633	-2.744285
	55 min	67.57056	78.36901	78.36901	18.32613	74.12992	100	77.80567	-9.651121	22.67394
	60 min	60.2236	100	100	35.53444	60.29046	100	80.1657	24.44239	60.16846
	65 min	100	100	100	42.21462	68.03748	100	100	16.2107	81.44812
	70 min	76.1498	100	100	57.14651	58.20253	100	100	26.93302	63.11227
	75 min	100	100	100	34.86451	48.46352	100	100	54.68238	52.51888
	80 min	100	93.99094	93.99094	22.37776	74.5705	100	100	30.18507	53.75169
	cytokinesis
	0 min	11.90774	36.91145	20.49572	58.11021	52.14659	53.06343	0	4.152649	33.44336	20.94473
	2 min	0	54.16356	65.24493	55.83279	67.32724	35.08038	6.847714	0.8580463	39.65722	37.61701
	4 min	8.224271	13.72053	61.7906	46.64458	68.25058	43.02608	46.05946	7.595853	41.43323	31.92909
	6 min	40.99835	49.8179	54.33372	54.55917	69.49231	43.23532	54.78145	33.01157	50.38061	44.78532
	8 min	30.5529		79.05	67.02485		47.07317			60.9543	49.91568
	10 min	33.36462			68.04808				60.08413	64.67964	53.5546
	Bem1-CCG x NUb-Cla4
	cell fusion	cell 1	cell 2	cell 3	cell 4	cell 5	cell 6	cell 7	cell 8	cell 9	cell 10
	0 min	0	0	0	0		0	0	0	0	0
	5 min	-5.56196	44.18975	-22.11398	11.66299		17.04035	-2.16272	12.65604	15.60802	4.413166
	10 min	-8.481479	45.00878	15.62298	13.93549		22.62285	-6.222563	22.36272	31.69881	5.389294
	15 min	1.00366	51.55291	-5.559504	13.69675		27.40948	4.844935	25.13642	48.82793	1.926996
	20 min	9.088145	44.87911	-1.761937	3.311788		46.92022		46.24784	37.12396	23.84308
	25 min	0.01611967	28.11039	32.18569	25.81727		57.82599		29.63895	86.43463
	bud growth
	50 min	42.5522	74.3366	62.84041	49.37687	-12.60353	90.06342	17.08136	38.8475	36.83487	66.30022
	55 min	51.8969	73.24522	91.58615	35.44943	7.565826	100	56.48182	60.87898	69.39682	64.23828
	60 min	100	92.54035	89.90664	39.54591	9.845977	100	69.2531	72.36267	74.96881	52.02394
	65 min	98.08903	96.7955	99.12589	58.00001	29.09147	100	76.47942	74.66506	81.69811	58.46934
	70 min	100	92.25903	98.32262	68.69243	33.50077	100	59.30949	75.37077	78.11611	56.59629
	75 min	100	90.24835	88.59748	59.32657	37.96563	100	63.20876	69.49531	69.09138	61.74527
	80 min	100	80.20841	100	64.14426	24.06661	100	63.30473	63.25807	64.13077	74.11095
	cytokinesis
	0 min	15.39584	79.93572	27.82082	6.238068	33.57077	39.02388	42.45841	49.47299	71.50783	26.63492
	2 min	13.81511	79.07873	20.28067	-12.68296	12.77049	51.93887	41.05455	45.71392	80.79724	11.30646
	4 min	5.705545	79.9939	17.49061	4.815535	7.889296	61.21109	51.12864	42.54461	72.41746	3.046529
	6 min	12.09215	76.42008	18.00714	12.33414	14.1462	36.09749	51.5966	60.94391	79.37881	6.09088
	8 min	1.067089	80.74487	14.91887	7.449544	19.97697	37.40209	54.52354	56.16801	69.44128	2.62816
	10 min				22.76316	19.74249	56.41389	58.53813	65.0163		22.60744
	Bem1-CCG x NUb-Ste20
	cell fusion	cell 1	cell 2	cell 3	cell 4	cell 5	cell 6	cell 7	cell 8	cell 9	cell 10
	0 min	0	0	0		0	0	0	0	0
	5 min	-6.837905	52.49139	50.31334		21.44473	6.700302	8.506103	67.7004	18.85268
	10 min	-4.315854	57.90678	83.90658		50.92181	24.61345	45.94844	69.62808	47.76755
	15 min	57.66555	63.031	40.81644		8.550247	50.42794	31.5073	76.91829	100
	20 min	60.55545	100	33.45371		5.756805	38.25025	41.26984	80.92276	100
	25 min	58.85667	100	47.75253			23.91628	27.92455	79.13648	87.47231
	bud growth
	50 min	71.11726	63.48628	87.97441	25.86927	55.66775	70.28085	92.21419	94.4061	87.47231
	55 min	100	77.88131	83.92854	34.66808	57.50492	86.87152	97.35692	92.36365	82.66468
	60 min	100	76.12562	79.46678	53.07034	55.48246	74.9164	100	100	100
	65 min	100	87.92255	92.14772	73.98245	22.89765	79.51357	100	99.70933	80.56009
	70 min	100	92.22897	100	72.21645	28.94376	70.76758	100	99.49049	91.45609
	75 min	73.65778	83.03418		76.81725	50.66825	68.23769	100	97.46761	76.22337
	80 min	62.89764	74.81821		82.47315	59.02036	77.84083	100	94.12999	82.79884
	cytokinesis
	0 min	23.25053		25.76625	20.91125	51.49754	57.46487		43.93295	46.04736	40.22784
	2 min	27.19392		33.54205	13.42602	47.71639	54.84861	58.3229	53.37754	35.03792	52.46798
	4 min	47.48309	22.98732	25.3705	5.521318	47.54565	48.34133	67.00731	53.20145	42.33331	43.34089
	6 min	58.69327	29.41885	42.8891	15.37817	69.29911		75.92036	50.33077	38.55356	46.89853
	8 min	65.06432	39.32618	39.98954	23.7301	64.52325		78.70813	66.04354
	10 min	55.15237	38.10115	49.91169	33.28777	67.54131		73.50893			75.99923
	Bem1-CCG x NUb-Ptc1
	cell fusion	cell 1	cell 2	cell 3	cell 4	cell 5	cell 6	cell 7	cell 8	cell 9	cell 10
	0 min	0	0	0	0	0	0	0	0	0
	5 min	-14.60583	-0.6602436	-11.18799	25.07372	25.12453	-3.350426	4.524636	-2.321578	7.673737
	10 min	-6.309317	16.08652	-26.11288	11.54241	47.55278	-17.50834	-8.126746	-1.561127	-11.25352
	15 min	-34.44772	3.348159	-53.91984	46.76654	7.923315	-11.79329	-4.512964	52.31514	-29.2053
	20 min	-16.20627	7.015676			49.89284	-97.27116	-8.21688	-21.76439	-87.78314
	25 min		-56.42628		-21.86912	42.69045			12.91495
	bud growth
	50 min	22.78317	-56.42628	-116.693	-21.86912	70.13418	-21.75769	26.09152	12.91495	19.58573
	55 min	28.98384	-70.3963	-105.0745	12.68798	22.75633	-9.62855	47.8394	-6.941918	-1.724073
	60 min	21.68268	-94.57506	-90.85015	41.87359	19.07293	1.212228	35.11675	-17.43386	33.70811
	65 min	15.2854	-93.46531	-129.1509	20.20943	16.4886	23.55613	28.85096	-53.07964	34.74315
	70 min	32.38994	-114.7926	-105.3031	19.73834		34.49423	13.29694	21.79517	70.79587
	75 min	4.072518		-114.5737	13.47063		39.76591	10.28221		54.08025
	80 min	10.86701	-65.77367	-110.9714	-8.585085		13.12601	1.944501	24.69415	39.76907
	cytokinesis
	0 min	-5.928071	13.63248	22.90923	10.84855	-3.803644	-8.453917
	2 min	-28.11651	35.55846	-6.664338	-3.814169	3.514232	0
	4 min	-9.107135	20.21387	-8.093692	-10.10395	-48.17528	2.734221
	6 min	-10.21495	20.28597	-21.8063	1.559407	40.21013	-10.08226
	8 min	-13.97126		-10.9985	7.169955	34.64945	0.1961779
	10 min	-17.88049		-3.342589	-9.632595	36.57829	-1.641945
	Bem1-CCG x NUb-Cdc24
	cell fusion	cell 1	cell 2	cell 3	cell 4	cell 5	cell 6	cell 7	cell 8	cell 9	cell 10
	0 min	0	0	0		0		0	0	0
	5 min	-18.53389	0.2240699	70.10827		24.41555		15.6464	8.490031	22.36671
	10 min	26.37258	36.90265	100		55.2375		23.9282	19.75606	54.38173
	15 min	81.99354	65.36658	62.46006		56.45788		37.87813	2.154837	75.63863
	20 min	98.77176	55.19225		75.31536	98.48348		45.17127	21.79712	100
	25 min		38.24272			100		100	18.94489
	bud growth
	50 min	100	60.58891	13.2387	75.31536	100		76.76375	100	100
	55 min	100	42.53655	22.87204	96.36591	100	13.50157	81.49274	100	100
	60 min	100	91.59338	81.97255	100	97.98843	18.03178	56.35184	100	100
	65 min	100	100	100	100	61.49062	100	44.00678	100	100
	70 min	100	100	100	74.33366	62.16194	66.62341	24.97416	100	100
	75 min	100	100	100		53.92785	100	48.10904	99.10089	100
	80 min	100	91.65578	99.17265		40.29493	100	55.21318	100	100
	cytokinesis
	0 min	75.49281	58.01805	83.60613	66.3025	93.40577
	2 min	64.8642	66.15064	77.31973	63.60475	85.17908
	4 min	70.69115	56.82755	77.16034	50.23459	86.19379
	6 min	69.34265	68.56389	83.1517	95.59274	74.45521
	8 min	79.31715	77.56025	88.43578	75.73312	81.62618
	10 min	78.93265	85.53732	84.65292	73.43543	87.12985
	Bem1-CCG x NUb-Cdc42
	cell fusion	cell 1	cell 2	cell 3	cell 4	cell 5	cell 6	cell 7	cell 8	cell 9	cell 10
	0 min	0	0	0	0	0	0	0	0	0	0
	5 min	-4.25851		12.9041	19.79474		-18.46282	-11.66974	10.33769		14.54876
	10 min	-19.42915	-22.65714	4.183416	13.96685	4.898143	6.828208	2.072932	67.27317		14.40489
	15 min		-14.10776	35.79764	26.30395	12.57265	17.5496	23.33993	100		11.08847
	20 min	17.83433	100	100	25.98816	4.563727	21.3496	100			29.21125
	25 min	25.39495	100			-36.06831	20.85256	78.25509			100
	bud growth
	50 min	17.83433	22.18927	23.99963	53.52979	39.69585	37.05487	39.77162	100	36.15741	39.53565
	55 min	25.39495	18.25043	9.225561	51.34826	35.48623	38.90574	57.44317	100	39.66615	56.32977
	60 min	28.0411	31.01842	-15.04859	53.01651	47.98156	45.57069	100	95.04735	54.12125	54.51706
	65 min	32.66291	45.07665	35.5048	56.30154	58.49381	48.44079	100	100	45.02448	59.33999
	70 min	35.93718	37.5424	45.80307	57.13681	59.79075	58.56444	100	94.19021	45.8798	60.9735
	75 min	54.81112	27.87774	71.9025	47.87012	76.43147	62.06545	100	100	48.03163	63.18911
	80 min	50.83714	22.40051	69.41853	53.89859	64.90526	65.41706	100	99.32564	60.08982	71.07093
	cytokinesis
	0 min	-5.805573	12.72633	18.64369	19.23777	13.46317	-30.51529	14.58438	85.5881
	2 min		10.31554	-0.8244736	-6.39337	14.16093	-10.6676	10.52489	64.04056
	4 min	-2.265962	19.10185	14.17204	-1.78829	11.65115	-5.326696	8.453211	54.70314
	6 min	2.267659	21.22911	4.944627	-22.85309	13.77567	11.58286	10.80606	74.56176
	8 min	-0.03345715	24.8228	19.58035	-13.5289	25.28854	-8.435256	10.74526	96.04145
	10 min	10.6709	29.56205		-8.140443	23.71982	-5.939308	14.87511	76.59895
	Bem1-CCG x NUb-Rga2
	cell fusion	cell 1	cell 2	cell 3	cell 4	cell 5	cell 6	cell 7	cell 8	cell 9	cell 10
	0 min	0	0	0	0	0	0	0
	5 min	-11.96386	1.089392	28.31316	-9.507275	12.59158	-7.098317	4.839995
	10 min	-30.08571	5.340552	-2.507925	-12.96429	19.87154	-14.89108	-8.911889
	15 min	-17.49519	-43.64817	-23.19426	-43.57434	45.03309	-30.93926	-47.70031
	20 min	-16.32997	-51.51036	-12.84679		22.14421	-34.88372
	25 min	-39.57456	-44.63487		32.40455	-23.29964		7.8821
	bud growth
	50 min	19.15105	20.70089	33.92495	32.40455	17.50691	32.38266	-8.267145
	55 min	10.70948	0.8175425	25.16443	31.66035	14.46151	-0.6219263	6.04964
	60 min	23.38644	27.06611	45.62115	32.03897	-4.067509	21.98273	-1.244682
	65 min	42.53203	25.53235	48.54921	35.42134	22.72663	12.85836	19.49141
	70 min	29.10856	36.55016	51.48334	51.09808	31.48184	50.65797	12.74758
	75 min	90.46612	36.83189	49.73975	48.53671	44.67192	77.66309	10.78282
	80 min	100	47.56361	27.77958	50.01995	48.78978	48.76907	48.28559
	cytokinesis
	0 min	13.67529	-19.40276	11.55822	-7.117657	1.965088
	2 min	11.2556	-18.94525	6.373453	-18.37492	7.742546
	4 min	19.13159	-14.15419	9.243036	-16.9275	12.48599
	6 min	18.92354	-19.1196	9.219132	-15.32579	17.32942
	8 min	6.673795	-14.2089	2.992246	-11.0275	6.205606
	10 min		-15.61614	5.387985		12.97134
	Bem1-CCG x NUb-Rsr1
	cell fusion	cell 1	cell 2	cell 3	cell 4	cell 5	cell 6	cell 7	cell 8	cell 9	cell 10
	0 min	0	0	0	0	0	0	0	0	0	0
	5 min	-18.18863	17.17166	-35.2557	-16.83562	69.52084	9.860622	-0.0701861	5.252209	-23.79261	-10.61341
	10 min	-55.6096	19.89028	-6.575163	-20.53149	100	11.07793	-23.89575	3.554511	-14.52428	-19.15076
	15 min	-117.5161	51.45168		-48.16666		-9.569153	-26.77396	-15.0136	-27.62955	56.24387
	20 min	-101.5272	100		-64.26115		-17.43253	-8.469485	-14.27725	-10.9928	100
	25 min							37.63681	-20.4882	-39.4728
	bud growth
	50 min	-5.755981	29.66028	4.411414	8.415722	4.553049	70.466	45.56569	29.65119	-22.46061	50.7286
	55 min	-6.29876	53.90748	11.45284	25.61068	19.39913	83.10281	40.04126	27.53163	-10.79637	78.71068
	60 min	29.99285	87.23861	2.454632	32.69548	40.38805	83.29526	36.78324	59.98946	-2.877361	100
	65 min	27.84621	100	-3.052643	18.25901	37.15436	88.84037	53.07035	50.90813	25.59862	68.4387
	70 min	52.74688	71.38173	-22.77295	22.5057	36.57451	82.77747	36.79686	61.20681	21.79758	75.10714
	75 min	61.58231	87.44049	5.965715	1.95518	29.77579	57.92133	22.63389	48.23755	-6.15061	85.13327
	80 min	78.85915	73.49628	7.738611	-0.8954201	51.68824	62.46761	17.86494	10.66616	35.07309	79.9203
	cytokinesis
	0 min		1.11507	-13.17526		-11.77699	-4.559365	-26.41608	-15.9304
	2 min	-16.06749	2.453924	-11.59861	-22.93187	-4.081278	-14.33556	-19.42178	-15.62694
	4 min		-15.73657	-12.71648	-23.79179	1.859301	-11.11355	-14.76406	-5.595873
	6 min	-26.01763	-0.614509	-0.9525615	-30.83647	17.43932	-6.247565	-17.43739	-2.113635
	8 min		6.587986	-11.14682	-17.18422	6.686559	-10.85623	-13.03889	-30.50146
	10 min		-5.306323	-4.346322	-9.210006			-13.85252
	Bem1-CCG x NUb-Bud6
	cell fusion	cell 1	cell 2	cell 3	cell 4	cell 5	cell 6	cell 7	cell 8	cell 9	cell 10
	0 min	0	0	0	0	0	0	0
	5 min	-16.3945		-12.54134	25.92645	4.391085	-19.26125	-1.517147
	10 min	-21.79914		-11.17392	0.6542643		-29.27117	-4.241555
	15 min	-41.95378		19.48204	-16.31902		-11.70457	-41.13038
	20 min	-52.04532	56.53403	-5.849292				-26.70197
	25 min
	bud growth
	50 min	27.11645	12.14346	52.08178	-17.43092	12.65233	44.1203	44.02601
	55 min	71.53229	6.890874	53.20537	-7.876054	50.50282	35.06461	66.62647
	60 min	100	4.774089	75.10421	1.886396	43.48036	23.39615	91.5984
	65 min	100	2.421277	100	24.49477	42.67354	66.92232	100
	70 min	100	5.794421	100	-36.57284	37.30642	68.37696	94.44945
	75 min	100	6.499399	100	-19.0987	36.07891	85.36426	100
	80 min	100	13.89887		-21.78969	29.48223	99.08518	66.04759
	cytokinesis
	0 min	33.43738	0	1.583475	11.44732	-12.77632	18.71923	0
	2 min	5.146638			-8.458884	-10.30598	23.46929	7.202946
	4 min	1.906426	-1.617276	-11.3409	6.830076	-12.9474	18.71923	13.21904
	6 min	-3.090101	-6.989942	4.995094	7.186592	-11.33472	23.46929	13.98097
	8 min	-0.7285399	-7.445843	-18.20617	1.144682	-11.87492	32.09625	20.96891
	10 min	-1.415329	-13.5371	-20.18971	13.44552	-4.863792	34.19173	14.83487
	Bem1-CCG x NUb-Nba1
	cell fusion	cell 1	cell 2	cell 3	cell 4	cell 5	cell 6	cell 7	cell 8	cell 9	cell 10
	0 min	0	0	0	0	0	0
	5 min	-26.82041	-27.50535	-30.60183	-11.73857	14.14789	0.8360564
	10 min	-43.55512	-32.34122	-46.88302	36.74362	30.03316	-5.40989
	15 min	-27.08474	-39.41009	-51.62343	100	25.57655	21.3114
	20 min	-41.59938	-69.22331	-22.90536	49.19574	29.94755	70.02906
	25 min	-37.89977	15.15716	-3.831312	47.77686	-33.67662
	bud growth
	50 min	6.511759	-1.375889	-0.6084464	-9.559684		1.20495
	55 min	0.7992336	-4.394057		21.4872		-35.13197
	60 min	17.04416	-31.69565		17.02362		-7.444688
	65 min	2.138426	-28.19552		41.0556		-23.79508
	70 min	40.95253	-35.36161	18.81237			4.420496
	75 min	31.8768	-50.66729	33.02536			0.2199787
	80 min
	cytokinesis
	0 min	34.44114	9.428941	11.64542	10.28343			31.38315	38.07247	6.947748
	2 min	68.34963	22.84512	20.99882	9.724277	3.180152	29.72236	13.75845	32.97019	14.38668
	4 min	40.60262	22.2285	20.73604	15.86803	4.743477	37.47037	6.11338	40.02171	17.70734
	6 min	86.16517	24.79306	23.00435	16.52584	21.75903	44.05333	15.04405	31.23593	32.47123
	8 min	62.10917	31.79737	25.34267	23.19688	37.18626	49.88716	36.89008	38.13057	31.85271
	10 min	78.68301		20.75754	26.99235	28.88958	58.1835	26.80463	43.05695	26.03707
	Bem1-CCG x NUb-Bem1
	cell fusion	cell 1	cell 2	cell 3	cell 4	cell 5	cell 6	cell 7	cell 8	cell 9	cell 10
	0 min	0	0	0	0	0	0	0	0	0	0
	5 min	-44.80027	-9.454137	-91.52756	1.159833	-5.878488	-19.08333	-25.56106	-28.82397
	10 min	-2.490511	14.62027	-75.27844	-16.78421	0.4326284		-13.88563			4.737322
	15 min	28.07575	-10.38442	-45.20129	-11.90283	17.23485					-18.80527
	20 min			-54.3252	-33.60211						-37.27361
	25 min			13.10158	-43.27326	-19.01734					-19.07802
	bud growth
	50 min	38.0732	-10.8195		85.38718	40.22159	-3.794893	-14.14335	-9.809806	-8.510697	-41.47825
	55 min	57.9018	-29.6737		100	53.033	34.9309	4.88828	-23.95472	7.820025	-16.31869
	60 min	97.7327	-2.561689		100	49.8978	71.16137	5.006539	1.762844	5.984176	-4.915189
	65 min	100	2.345272			53.41658	65.14134	16.85509	-5.98492		33.12298
	70 min	73.22721	6.934637			59.40464	55.00441	6.256088	-8.529908	72.87425	98.65406
	75 min	100	34.97934			46.98282	100	-19.49989	-6.935263	100	75.25158
	80 min	100	30.52459			42.62697	100	-19.27532	22.42742	100	77.43601
	cytokinesis
	0 min	46.28178	22.82795	43.09709		20.91148	19.35511
	2 min	42.90928	24.87032	33.01894		17.79085	22.49554	7.994266
	4 min	36.62481	20.29392	33.59406		21.99607	24.1363	16.99406
	6 min	39.57872	22.01547	31.23603		20.86109	21.40845	20.63396
	8 min	36.1847	26.60223	43.63721		12.89313	22.4943	25.13561
	10 min	34.80931	21.08527	39.55229		19.70656	27.334	16.49717
	Bem1-CCG x NUb-Exo70
	cell fusion	cell 1	cell 2	cell 3	cell 4	cell 5	cell 6	cell 7	cell 8	cell 9	cell 10
	0 min	0	0	0	0	0	0
	5 min	7.953557	6.877402	6.192678	30.15718	-20.05436	5.313713
	10 min	21.38957	27.45283	-30.23749	18.86353	-15.80686	8.099587
	15 min	-14.43766	-34.56495	-65.97022	2.012844		-2.674239
	20 min	15.71834		-22.88669	-29.25314		7.930267
	25 min
	bud growth
	50 min	9.217526	-10.79796	37.56088	56.01825	4.61104	18.69523
	55 min	10.58736	46.06821	26.50101	98.31091	8.625853	32.38293
	60 min	34.09502	57.5517	29.46198	71.47585	14.9317	38.76469
	65 min	24.09677	56.90179	54.9623	70.79118	37.02116	32.66928
	70 min	43.78252	61.80346	67.7516	100	42.77059	57.75452
	75 min	48.03071	78.77225	92.26998	61.99027	20.42724	49.73798
	80 min	77.26926	100	92.79926	71.88033	71.57903	20.02355
	cytokinesis
	0 min	10.26549	-0.4596462	0	0	8.397095	0	24.20524
	2 min	0	-4.261635	4.904565	0.4030033	14.12896	3.333632	27.44375
	4 min	-3.475878	-14.90591	-0.4864326	-1.865876	17.98773	4.906956	26.39974
	6 min	-4.724178	2.287329	1.766144	7.2199	12.60335	4.754968	8.90428
	8 min	-3.861532	10.12284	15.83826	8.470522	21.67643	2.137451	25.93364
	10 min	-10.98467	5.731617		9.372708	26.87203	10.88624	29.85021
												cell 11
	Boi1-CCG x NUb-Epo1											0
												-3.96967975401177
	cell fusion	cell 1	cell 2	cell 3	cell 4	cell 5	cell 6	cell 7	cell 8	cell 9	cell 10	-4.45256785991945	cell 12	cell 13
	0 min	0	0	0	0	0	0	0	0	0	0	0.126207768670473	0	0
	2 min	-4.82788828771814	-13.4330231990285	6.6287446950279	13.2243721390971	0.310555000700814	-5.75980428372788	-20.5261520404382	18.4920998039256	16.2842129723394	3.47143594247981	-16.9552636473409	7.15511279847716	-7.55847005906779
	4 min	-7.01722239968849	-5.68649693744659	-5.56586407461325	20.2526475978177	-2.99461735012656	7.07126312855247	-25.9752093503134	14.9839527910051	19.8869235731955	6.77452083728524	-1.69532454012576	5.3761815455074	-1.40552929283616
	6 min	-1.07698165715259	-11.4173477214834	21.752190087849	15.0166841413948	10.0267169466621	4.93589661066719	-18.6140018726107	15.3841871177302	17.4702555434536	17.3487241044616	-12.4730122919077	15.2236430255712	9.38848149568266
	8 min	-2.01767097525558	-17.6128830492729	20.4060909243244	25.9347840568756	8.1437005444128	-5.3967965223284	-8.37391761943997	31.4614513070763	12.9538440790261	5.62569401017453	-26.2885433285662	21.2777729110857	34.5986241156943
	10 min	-3.96020642673333	-20.0478242218612	9.63041097282613	36.5026056533319	8.3020602534339	-5.20067485066743	15.0211745256777	22.2921851455124	2.38375185485643	13.6507466509544	-32.588699054518	11.8221543183617	67.0454683484747
	12 min	-9.83289940315763	-4.16194413933477	30.6613592114114	40.1828056255894	11.0238940309187	-15.0260914959197	-9.50958932211503	22.4629238479216	-28.576790504302	14.0767643382895	-141.950772181382	17.2901615795861	100
	14 min	-10.8842672052118	-22.3614600383648	28.9724130010374	40.4904629928584	12.2791921624026	-11.5451967510465	-18.9589457745093	33.5398119457503	6.8094117872522	21.2805107230295	-23.0588678522423	-7.68778733795048	100
	16 min	-4.68969874021287	-17.0134679248974	7.85403295967798	40.7932205579659	14.4667008361192	-3.2508231146277	-11.3778415888225	15.1964039187819	-0.0193138289510291	17.8023947258137		-10.1688165068075	69.0248708617839
	18 min	0.653919962456883	-26.6106254169886	19.6930829877673	14.6219489725353	18.061796439801	2.08818289405551	-16.4036408184891	42.0647949742084		23.0999137647637		-0.309177138972127	84.7681952918564
	20 min	-11.3860905704717	-17.5518734504664	17.1909456165972		5.24517989281383	9.09803577623192				21.3692779488918	22.3981377809313	-18.0059139161765
												11.7362863023771
	bud growth											28.7975542401675
	30 min	-18.5532956459337	-7.60465531782172	32.3605638330845	29.3107279567813	16.3042019423643	22.4488523886579	12.1113883353965	39.0132511477693	54.8304583424609	30.537581478257	15.5350034805343	45.6741188119221	60.6840947075013
	32 min	6.87830564263417	-2.97940159441484	40.9406207154518	33.4851203528944	21.7540361360971	11.0322403503747	14.8621337986185	50.3269284271192	39.8438852957637	50.3721449446221	23.9345460894834	46.5409752087411	79.5265640088253
	34 min	27.5154423426517	-7.8081186045086	61.1444032362388	30.9936402074933	27.4490348980518	40.2228200501679	55.7194261796367	54.7344404328881	28.1109999920164	43.5226365691416	11.8748655747334	52.4759115554882	75.5129583017858
	36 min	16.009519192549	25.1317025273903	45.8708695143959	27.1118850611886	36.9221703410904	54.1359403481167	59.3845922987113	62.3806031038363	55.519089096165	49.5527894121498	23.8845495637915	67.4678614894955	86.5871760270331
	38 min	14.4161029770869	9.12694598449848	49.8343153341999	11.0652916670853	49.8181438891133	51.7777236710956	100	74.2741654521588	65.886580000998	51.1589405917077	47.8513547331697	56.0738378125385	91.744213391991
	40 min	30.5108482286862	26.9212804192831	55.4761079909513	32.9053072653928	51.4266640956523	48.5008955033996	83.6204662668614	68.9774732712834	44.7996331333371	77.2656360640802	24.5462683631362	53.2683506013493	78.4886744674037
	42 min	36.9275945316487	46.8133678099224	47.3892565032722	21.6240274763586	69.5051234465362	37.7470381417362	85.8301724798602	85.4042271334678	52.1427390113616	69.9849898748205	49.351813574057	57.139401128123	78.3195658480993
	44 min	47.5449219772911	17.3817863505233	80.2354784277134	18.3566096492401	66.2185961334526	27.2073662001651	74.4636147095637	72.5070767205072	54.2012331980032	88.0301297697196	45.2894568624608	57.9956304303025	80.7001883736543
	46 min	54.1700109888994	23.5973253415503	54.7788251080757	17.1226104843848	79.2146266244898	31.4399993704402	87.8524193620013	54.3045884092917	56.0287771314284	86.8107983745751	40.6118025629858	56.3079413653581	88.6455526811169
	48 min	58.1483063893393	27.9971343035796	54.0900690636773	26.1098098535963	77.8440310789038	34.8725019128944	100	48.6127139848357	41.0233646300567	72.8914015806266	52.4156912018215	56.0287901094151	87.6233384680839
	50 min	56.5554289635873	47.5594654190462	54.3907624221713	24.621502505583	71.3699086137456	38.9695130686581	54.4030945167302	66.1662838677669	40.7207674360754	100	53.3829402987834	74.3782663300233	94.7968601317328
	52 min	50.0385121034296	49.5378522938166	76.3207890533459	13.7924050849173	67.5094017466867	43.9497000014266	27.6011649851771	57.4118291400153	56.8685952804365	66.9460541836044	50.317491188941	62.9882800926394	96.0425300490425
	54 min	45.9056456955997	43.5747997126613	56.0900628479455	25.2868403338244	84.2078271933889	36.9076338041865	36.7521011104282	34.9693112101013	49.3249070890593	77.9025052751192	65.2433208140424	65.6222240358474	96.6031451138869
	56 min	61.8394237332918	25.2821439236569	52.8333252800916	28.9806512332825	82.8573237007504	35.8278587163352	31.7167354496717	50.9005613942286	42.2672322626506	77.0365090124198	64.0727552170213	56.6567534581391	88.8704870734139
	58 min	62.6183115833868	22.5865207378837	63.261697017866	31.1089036014842	73.314862362236	35.7031110010463	52.0146154571745	42.4344968725017	37.9862620993295	65.7783642005567	53.322689946941	54.2413100533891	89.1854352201881
	60 min	45.4212980646058	11.1178972711627	64.200623527201	21.1398699388268	75.485259567858	35.4962466436384	84.6468461400356	51.5441865668818	58.0438335456294	60.3660020783442	46.6495455975681	46.4438187900029	85.8463623161009
	62 min	49.2745747382948	22.2195084798274	67.1334876572975	12.1208539595167	77.4227541132062	43.291404828153	54.8404407309935	44.3693832088435	62.0333198583301	57.1320401316445	51.9344331214294	47.1173870206706	71.4924915747787
	64 min	39.6483842499852	19.5915967887738	67.3009963104422	27.2124556350989	95.0605066627781	65.8891040737354	30.0879314813761	71.2142619021536	49.9847050675516	54.5958608866671	59.0546981143325	51.6136475428859	77.9504563838414
	66 min	36.9167766593355	16.7392588597411	76.7667324953577	15.8513383554245	74.1566726702173	38.8806159351601	7.44540891252578	30.9664262967248	37.0860319618125	46.4605516614822	61.3322165887468	53.4217966805363	76.2274819603152
	68 min	22.965295420989	10.8550518242241	86.2210428294536	28.9759703126014	76.9023398815847	37.051332952969	26.000996677236	46.1374702956686	61.9898449348562	52.1931332471813	75.6965970557055	65.3005658097551	73.0320795310551
	70 min	21.6623802216309	7.40130720872141	83.4153141069069	10.156845073296	66.948139008075	82.3256998277613	62.0163858079635	57.8131438303164	45.7958908363799	40.3705945126924	-6.07975990830574	63.9581464413462	68.9362417710615
	72 min	28.6478183684447	21.6856059017684	64.0398675172276	-5.28226186814263	83.9981261209654	67.0423233388993	27.1801215211405	66.8917914948813	64.2950082530517	44.0807413599883	-9.50637638028892	54.3237868063048	67.7257827262032
	74 min	26.6111856917415	8.74628303162979	72.9510291724278	27.0946255501832	98.1088358203047		51.6493854913618	78.4943075581568	43.9278748125931	42.6391867645188		55.6508170376179	75.2891793665132
	76 min	37.1187489768066		74.472032503729	33.4992538685746	87.523826081591		8.12007893839444	61.5064354099517	41.8648288526877	51.1331601616834		65.9731667204225	68.7922169004825
	78 min	36.3364356858172		84.9181963726444		84.1632931397751			56.2404858491131	6.42215461413157	35.067044399206	-6.07975990830574	67.5546406986605	52.2933865907835
												-9.50637638028892
	cytokinesis											-27.5846988834366
	117 min	14.040428348842	32.3120542477628	53.2105673710952	67.3586383715965	53.0273175656278	35.6187124305589	1.62236530733139	48.2976184935028	29.4147940245948	15.3183653231964	16.7684388769262	54.3142792674694	59.6652571671577
	119 min	25.8973843451957	1.8816504252613	56.4655891468375	50.5442788781756	58.6735395937082	17.6279893745595	-21.0183118740966	13.675720803467	65.6893446942489	46.2518019671004	73.6344094950187	-49.6185506538798	64.7650087619931
	121 min	-0.920201547864164	10.7924641471434	62.6700546321299	48.7364975215051	50.6440065533748	28.5722245131928	-25.4492859360061	21.4820812902909	62.6952246629456	55.4066385780177	94.0116544064721	-13.7674565793209	36.0921755837856
	123 min	-7.11453019437583	1.83399741391935	57.6082510826689	44.0287155845649	53.7337350128396	23.4401069987206	-26.269314946647	10.1117268799963	54.2406834867191	25.5859037287944	71.7514479765286	9.59505552078474	52.0980301031252
	125 min	16.510845980808	14.2592842479836	57.4807529533057	40.1460253108637	51.4323827551991	30.61992107641	-34.1905202240108	29.8921530031399	34.4818142992949	33.4458192923611		-6.82552165209881	58.6019154658575
	127 min	1.92219029788797	1.36699154688939	55.5171440088254	49.7309868556415	51.7448565661943	18.275192285732	-12.6923822200967	7.43555630444903	30.7588086220439	21.0754697613136		5.68679226362189	51.3840974340489
	129 min	-6.45176917389245	1.18467209393455	57.9337036446588	48.567787044944	56.1978664569819	4.8766522005754	16.8758999566064	35.0342070377401	38.3110953028548	10.7946776619239		0.351511091581471	62.6048539166579
	131 min		-10.6741724606101	59.2839467484861	47.4078295411501	54.8315132770541	26.436192058165	-58.8331663235438	21.9346316463868	67.032880244761	16.7864297134245		44.8841100474161	67.3696681441409
	133 min		8.45408186344397	58.0925340502674	50.2802902736007	53.5662647369598	12.3321820596348	21.5611335217656	27.3020970044207		36.5181509773902		64.8420455209185	68.8769823449756
	135 min		5.98656256976826	58.1359198443246	56.4619262478636	54.1376832127376	29.3998994237049	9.75256700015863	20.2713853545627		66.8677502416376		49.4511114630497	66.9220079670722
	137 min		-3.82379260637869	58.9313649031001	51.7394399720942	41.7070328730883		12.7041311292452	47.7565294134781		46.3663332715661		66.632450351822
	Boi1-CCG x NUb-Boi1
	cell fusion	cell 1	cell 2	cell 3	cell 4	cell 5	cell 6	cell 7	cell 8	cell 9	cell 10
	0 min	0	0	0	0	0	0	0	0	0	0
	5 min	-19.46253	13.58149	13.9858	15.55115	-2.852935	-19.21435	12.82589	9.879006	32.65125	-5.34407
	10 min	-9.277299	11.14212	24.77195	-2.486836	5.713453	-39.859	5.332236	4.831343	29.30058	6.769354
	15 min	-2.724192	6.198556	18.04974	17.71449	22.66727	-36.61742	6.392835	14.7221	41.14444	8.785508
	20 min	38.16576	-4.07604	8.192233	9.901498	5.059134	-26.15583	-12.90636	13.36573	43.36602	-8.707052
	25 min	-42.44021	-28.07201	-3.83297	8.818448	-16.08241	-37.48958	84.65836	17.32033	33.74978	16.83228
	bud growth
	30 min	100	2.733122	33.81932	28.25616	57.85914	10.13013	84.65836	31.25614	38.24592	9.458718
	35 min	100	13.37311	53.61953	33.42083	66.62731	4.608086	72.21973	60.05643	19.86481	55.81124
	40 min	83.2595	28.36805	50.04996	13.34708	56.52349	9.840303	100	100	38.24984	36.02787
	45 min	100	31.32276	54.09671	18.01381	78.02924	25.5812	100	81.25557	29.76348	41.83019
	50 min	75.19962	30.46261	71.58412	29.32918	53.22834	43.20447	100	80.43235	100	17.42983
	55 min	60.22766	22.22047	56.35796	44.71223	55.5239	45.61338	100	100	100	25.39939
	60 min	84.34017	27.28878	28.91944	55.41789	56.3635	9.423792	100	91.80534	100	0.9295143
	cytokinesis
	117 min		22.54636	19.95329	6.18309	-6.690177	47.06164	9.300994
	119 min	14.24543	-1.23746	-9.141393	-22.62435	-37.23284	29.0072	14.42687	6.045291
	121 min	-6.476419	-18.8507	-0.1280505	-23.06052	-6.978637	33.17132	14.08902	17.17552
	123 min	5.099307	-0.5855908	4.980364	-27.2261	-23.81558	37.85736	4.3203	33.00289
	125 min	1.799269	-27.28137	-2.516063	-34.10033	-19.10974	35.9924	21.84075	17.91497
	127 min	9.390839	-21.91131	-18.01752	-39.36762	-19.82898	41.15524	15.55203	9.990677
	Boi1-CCG x NUb-Nba1
	cell fusion	cell 1	cell 2	cell 3	cell 4	cell 5	cell 6	cell 7	cell 8	cell 9	cell 10
	0 min	0	0	0	0	0	0	0	0	0
	5 min	-4.234898	-4.491217	6.124061	-6.007133	-7.789159	-9.158139	14.33458	-12.72812	6.008843
	10 min	-22.89429	-6.479973	0.03833768	-8.869605	-21.50806	-0.726413	10.12446	-43.78094	0.05358147
	15 min	-37.03266	-11.34389	-23.69188	-13.56755	-40.02305	-15.80864	5.492329	-17.90841	-26.13063
	20 min	-35.33291	-32.28411	-15.15002		-52.71571	-35.34966	-6.437563		-38.0329
	25 min	-26.11843	-34.27306					15.61765		-18.10971
	bud growth
	30 min	-7.958431	-3.361914	-3.636758	38.67399	-11.44971		26.03555	-1.279471	-3.113846
	35 min	16.86377	7.817425	10.92301	3.92421	-25.02396		14.82596	0.1167285	19.15987
	40 min	4.502026	14.96059	-18.01417	18.9114	-6.902724			12.58321
	45 min	0.3918683	17.32052	-20.61863	-9.702695	-1.580876		8.502239	6.763856	49.37185
	50 min	-0.2180342	33.45771	-18.99038	-34.19303	-5.500088		8.437266	12.63429	56.62493
	55 min	-2.879711	21.26773	-50.64643		-13.11704		65.77562	-12.23577
	60 min
	cytokinesis
	117 min	74.84063	69.68459	64.59304	61.14529	68.23512
	119 min	77.54026	66.57703	66.87083	63.27522	65.94831
	121 min	79.06335	68.04245	71.66744	65.62251	75.73822
	123 min	83.37856	68.40576	71.7657	69.30085	78.55721
	125 min	83.83072	64.54838	72.11665	63.93634	82.0033
	127 min	80.54591	69.15569	73.23566	72.43712	86.03397
	Boi1-CCG x NUb-Ptc1
	cell fusion	cell 1	cell 2	cell 3	cell 4	cell 5	cell 6	cell 7	cell 8	cell 9	cell 10
	0 min	0	0	0	0	0	0	0
	5 min	0.3519957	-12.2112	40.88354	-26.17497	17.42103	4.509597	-0.9923994
	10 min	-30.49965	-1.947217	30.53583	-16.73644	20.80692	-19.36761	38.17503
	15 min	2.924838	-30.71921	43.00909	-46.55741	9.714146	-11.40066	7.242341
	20 min	-30.21623	-9.687881	3.524998	-54.66459	-8.596238	-46.30499	22.23694
	25 min	-52.88746	-60.40751	-22.58695	-16.66391	-15.43658	-47.45568	27.51112
	bud growth
	30 min	-1.416197	-51.12579	-15.24849	36.58202	14.17003	-171.4321
	35 min	-26.41319	-39.38809	-19.84995	58.36183	76.53333	-126.9018
	40 min	-50.66003	-37.19367	14.85216	33.50331	40.6702	-84.89478
	45 min	-46.59805	-14.45844	-5.070407	35.78061	87.81952	-122.6611
	50 min	-20.02692	-28.86799	10.18156	30.12586	72.88651	-102.5996
	55 min	-52.12793	-25.42812	9.606315	-15.83609
	60 min
	cytokinesis
	117 min	-20.3943	-5.798298	11.42425	22.33782	-16.90184	-27.19746
	119 min	-15.40037	-27.86527	8.262147	1.146024	15.36304	-13.45819
	121 min	-8.513323	-48.55755	5.182819	-18.04644	12.56513	-69.14339
	123 min	-11.8383	-55.51569	-22.93905	0.8530623	21.36011	-7.434668
	125 min	-13.48766	-35.36569	-19.62922	-2.758684	-13.22602	-12.36593
	127 min	-14.46356	-48.55124	-9.471503	-3.862298	6.498811	-37.54864
												cell 11
	Epo1-CCG x NUb-Boi1											0
												6.26016204
	cell fusion	cell 1	cell 2	cell 3	cell 4	cell 5	cell 6	cell 7	cell 8	cell 9	cell 10	11.22500735
	0 min	0	0	0	0	0	0	0	0	0	0	22.16759639
	3 min		29.00131174	-18.77892585	-45.59198469	-7.601028712	-6.712472851	4.341050313	-1.148181133			17.31413282
	6 min		50.67726529	-6.002945036	-10.03197402	-11.31505022	7.157285536	16.52167908	-10.65133768			16.56840213
	9 min		21.57548978	-11.21461288	0.253791919	-13.45316999	7.598338266	6.496993304	-4.170390488
	12 min			-3.353442971	-6.788889959	-20.58411964	7.400780353	0.95253513	-15.52128072
	15 min			4.459935296	-5.943266564	-22.83743544	-3.551878625	-0.563491082	-5.077562247
	18 min			-18.76055277	-14.9934951	-9.63481283	-1.930857184	-17.2344698	-15.46476828
	21 min			-2.181183533	-12.17505998	-14.35400975	-9.477589614	-13.73726731	-11.58065014
	24 min				-12.64305872	-17.19197174	-28.23272946	-9.548219236	-19.7757163
	27 min				-10.98677882	-13.2873019	-10.64190879		-16.34850887			21.37980576
												24.66368729
	bud growth											14.83774963
	30 min	-30.59067287	20.18363332	-0.203722684	-25.47180703	0.12433235	-30.51626951		8.327210721	-0.9053035	23.95705962	32.65321684
	33 min		-33.21249369	-13.71542133	-22.67506946	-6.883335006	10.25594145		11.84725904	-6.866326999	25.49478528	24.90615332
	36 min	-74.52043766	47.20438159	2.569563621	-21.79676547	28.05055646	-21.35572682		2.842911282	-25.19111499	24.44833762	33.08028357
	39 min	-24.42243963	-2.363336007	3.177002555	-13.86879742	32.85039479	-13.3035282		-1.748041609	-8.244758323	29.27486948	31.33361375
	42 min	-57.68606222	63.87242491	0.804645071	1.199330007	26.56429328	-13.73553974		11.51766005	-19.19245918	28.10779715	33.96660406
	45 min	-23.97129468	70.24667944	-1.633087472	19.3700313	27.89522033	12.57388353		12.01064842	-9.516376131	41.67186614	40.80488333
	48 min	10.46286532	93.44668807	-15.99390177	16.33036008	17.53177499	17.8725244		5.050609576	-7.991287005	36.42338497
	51 min	53.63099255	100	2.938277969	38.32112345	29.18083877	17.87247572		0.241023401	-8.61649577	40.33710618
	54 min	30.96812513	100	27.55928485	33.4564311	8.351054334	12.46782178		-1.05800827	-10.30555094	35.62733339	-5.583877062
												0.549499696
	cytokinesis											-1.548182066
	117 min	-49.0818147	15.20831588	-1.860006296	-3.755883891		-15.71158769	-22.29833245			26.21010412	-3.293424845
	120 min	-54.66143374	3.125050705	-1.746404028	-9.89796716		-14.0140181	-16.46569004			24.75323441	-2.341437886
	123 min	-32.05945145	-15.12835691	-6.700564983	3.524376641		-12.64077559	-8.733401198			25.30710786	1.010292473
	126 min	-56.70023752	13.45958778	-17.16632436	4.073550307		-24.78898637	-17.37425103			25.62998776
	129 min	-36.04591204	21.96943185	5.450529849	-2.379412422		-12.21678279	-16.72174982			26.94506662
	132 min	-35.73152301	37.55489801	-3.822783953	7.526698461		-16.54263625	-4.00346143			25.93093337
												cell 11
	Epo1-CCG x NUb-Ptc1
	cell fusion	cell 1	cell 2	cell 3	cell 4	cell 5	cell 6	cell 7	cell 8	cell 9	cell 10
	0 min	0	0	0	0	0	0	0	0	0
	3 min	-1.268076308	27.5729163	-14.84641358	0	20	1.712181478	18.01843213	-0.616562209	-6.712472851
	6 min	2.163889363	49.78776568	-0.675954045	4.756635273	50.56824412	-9.889335056	24.9999	-17.36536822	7.157285536
	9 min	-10.58678458	26.54088509	-16.78023212	51.29715489	56.41748995	5.258802428	-74.88896	-17.2127548	7.598338266
	12 min	-5.529836165	23.33763238	-31.04516806	3.112189322	13.34626038	-1.732454263	73.08731552	-23.03931467	7.400780353
	15 min	-6.05740304	-14.84641358	-19.26622764	-26.59367829	21.30265646	1.06920387	53.76935339	-4.454437943	-3.551878625
	18 min	-26.66611669	-0.675954045	-16.55495773	-7.37765781	58.07102547	-0.007163713	18.51484822	-20.27867497	-1.930857184
	21 min	-9.192032025	-16.78023212	2.017550832	-24.54845139	57.97237393	-1.068337596	2.98347694	-13.14841205	-9.477589614
	24 min		-31.04516806	-8.240989058	-20.65892003	36.95326868			-9.434626009	-28.23272946
	27 min		-19.26622764	26.54088509	-6.70005	47.50814369				-10.64190879
	bud growth
	30 min	-0.790859581	40.97591954	23.33763238	-18.34374648	36.95326868	-32.86510462	34.62187487	-37.2258604	-30.51626951
	33 min	-12.75040429	50.89612769	-14.84641358	-4.501670897	47.50814369	-49.25044639	6.993740769	-11.64668103	10.25594145
	36 min	-26.61187601	45.2613973	-0.675954045	4.756635273	10	-34.79685106	45.25764318	-16.89416559	-21.35572682
	39 min	-19.71999402	45.99410596	-16.78023212	-3.853005265	29.68233904	-71.12866624	20.9031897	-15.65314257	-13.3035282
	42 min	-26.51473333	50.94512712	-31.04516806	11.67397291	67.61669119	-60.33723286	3.879024155	-6.722568839	-13.73553974
	45 min	-33.05743689	58.32205526	-19.26622764	0.159810269	-23.42098071	-40.09872626	99.31641758	-25.89859769	12.57388353
	48 min	-32.06511154	42.88235144	-16.55495773	8.464695168	-42.15129501	-35.77636086		-10.98462813	17.8725244
	51 min	-56.68540552	65.23719975	2.017550832	21.38766962	-29.992413	-10.72447561		-7.816499745	17.87247572
	54 min	-43.7363448	63.15276192	-8.240989058	31.45319547	-39.21857542	13.87079738	22.58345594	-4.441298062	12.46782178
	cytokinesis
	117 min	-41.47439797	29.14772458	18.77726525	-58.91008209	-7.460781668			-43.67098406	-15.71158769
	120 min	-36.64174006	21.83061173	23.27462036	-100.5198937	14.7736109			-33.93564507	-14.0140181
	123 min	-50.49195289	18.77726525	25.29943572	-79.10859831	-4.961116202			-36.65141717	-12.64077559
	126 min	-40.11007418	23.27462036	19.48980313	-108.6703059	-1.86301585			-45.07790245	-24.78898637
	129 min	-39.58005487	25.29943572	18.76283571	-21.0942224	-11.13992549			-16.56564643	-12.21678279
	132 min	-38.95623332	19.48980313	22.95661966	-20.16241289	0.263676605			-18.49451304	-16.54263625
	Calculated ratios (FD) of CCG- to CC conversion in percent.
	Listed are FD values of single cell measurements during mating, bud growth and cytokinesis for SPLIFF substrates Bem1-, Boi1- and Epo1CCG.
	Raw fluorescence intensities can be obtained upon request.
