# Supplementary material for: A time-resolved interaction analysis of Bem1 reconstructs the flow of Cdc42 during polar growth
Source: Life Sci Alliance. 2020 Jul 31;3(9):e202000813. doi: 10.26508/lsa.202000813 (PMC7409549; doi:10.26508/lsa.202000813)
Supplement: Supplementary file 2 [file LSA-2020-00813_TableS2.xlsx]

## Sheet: Blatt1
PCD I									PCD II									PCD III
CCG	Nub protein	time window	slope	SE	new.p.value	star	sig_status		CCG	Nub protein	time window	slope	SE	new.p.value	star	sig_status		CCG	Nub protein	time window	slope	SE	new.p.value	star	sig_status
Bem1	NUb-Bem1	0:10	-1.27	2.502	0.64910661983784	NA	NS		Bem1	NUb-Bem1	50:60	2.57	0.227	0.02807513739563	*	sig		Bem1	NUb-Bem1	0:4	-1.15	0.631	0.840492120998676	NA	NS
Bem1	NUb-Bem1	5:15	2.12	0.548	0.0199895173540691	*	sig		Bem1	NUb-Bem1	55:65	1.73	0.253	0.00662756885283887	**	sig		Bem1	NUb-Bem1	2:6	0.06	0.067	0.181955059095764	NA	NS
Bem1	NUb-Bem1	10:20	-1.04	1.273	0.191044759003549	NA	NS		Bem1	NUb-Bem1	60:70	1.21	0.05	0.00054349476974464	***	sig		Bem1	NUb-Bem1	4:8	0.4	0.131	0.0306948447241548	*	sig
Bem1	NUb-Bem1	15:25	-1.41	1.057	0.114003643572267	NA	NS		Bem1	NUb-Bem1	65:75	1.2	0.045	0.000447739565360848	***	sig		Bem1	NUb-Bem1	6:10	0.18	0.261	0.218811747648526	NA	NS
Bem1	NUb-Boi1	0:10	3.81	0.696	0.0575729167597828	NA	NS		Bem1	NUb-Bem1	70:80	1.18	0.057	0.000742263864817185	***	sig		Bem1	NUb-Boi1	0:4	2.47	0.655	0.0826068963381325	NA	NS
Bem1	NUb-Boi1	5:15	2.51	0.053	0.000141973338735714	***	sig		Bem1	NUb-Boi1	50:60	2.26	0.281	0.039340928783493	*	sig		Bem1	NUb-Boi1	2:6	0.5	0.48	0.15234409105246	NA	NS
Bem1	NUb-Boi1	10:20	1.77	0.374	0.0136043266144227	*	sig		Bem1	NUb-Boi1	55:65	1.26	0.299	0.0170458666834689	*	sig		Bem1	NUb-Boi1	4:8	0.97	0.75	0.119250057762661	NA	NS
Bem1	NUb-Boi1	15:25	1.27	0.088	0.00150914567290507	**	sig		Bem1	NUb-Boi1	60:70	0.31	0.251	0.128528842240812	NA	NS		Bem1	NUb-Boi1	6:10	2.91	0.371	0.00508763579060607	**	sig
Bem1	NUb-Boi2	0:10	3.23	0.325	0.0319402948092777	*	sig		Bem1	NUb-Boi1	65:75	0.01	0.082	0.311635945646449	NA	NS		Bem1	NUb-Boi2	0:4	1.94	0.944	0.144346455611717	NA	NS
Bem1	NUb-Boi2	5:15	1.59	0.621	0.0421751341554666	*	sig		Bem1	NUb-Boi1	70:80	0.21	0.035	0.00829266945779851	**	sig		Bem1	NUb-Boi2	2:6	3.32	1.742	0.0687479984596391	NA	NS
Bem1	NUb-Boi2	10:20	1.87	0.781	0.0474488159184439	*	sig		Bem1	NUb-Boi2	50:60	1.85	0.003	0.000515064091216242	***	sig		Bem1	NUb-Boi2	4:8	4.74	0.921	0.0115755527905006	*	sig
Bem1	NUb-Boi2	15:25	3.48	0.15	0.000590971358583796	***	sig		Bem1	NUb-Boi2	55:65	1.7	0.091	0.000908412488855764	***	sig		Bem1	NUb-Boi2	6:10	1.6	0.894	0.076022222997368	NA	NS
Bem1	NUb-Bud6	0:10	-1.32	0.387	0.909025515628151	NA	NS		Bem1	NUb-Boi2	60:70	0.87	0.391	0.0537974216585384	NA	NS		Bem1	NUb-Bud6	0:4	-1.35	0.423	0.903212419940356	NA	NS
Bem1	NUb-Bud6	5:15	-1.51	0.276	0.0103038358708532	NA	NS		Bem1	NUb-Boi2	65:75	0	0.108	0.318064466071082	NA	NS		Bem1	NUb-Bud6	2:6	0.17	0.455	0.278105050715326	NA	NS
Bem1	NUb-Bud6	10:20	0.62	0.951	0.224445613432526	NA	NS		Bem1	NUb-Boi2	70:80	-0.33	0.087	0.0201119215363466	NA	NS		Bem1	NUb-Bud6	4:8	0.25	0.411	0.23284582795945	NA	NS
Bem1	NUb-Cdc24	0:10	4.62	0.102	0.00702495930222439	**	sig		Bem1	NUb-Bud6	50:60	2.69	0.206	0.0243106586487606	*	sig		Bem1	NUb-Bud6	6:10	-0.26	0.117	0.0536031201265843	NA	NS
Bem1	NUb-Cdc24	5:15	3.33	0.846	0.0192774272419659	*	sig		Bem1	NUb-Bud6	55:65	1.74	0.346	0.0121614349898381	*	sig		Bem1	NUb-Cdc24	0:4	-1.89	0.636	0.896827538582625	NA	NS
Bem1	NUb-Cdc24	10:20	2.18	0.179	0.00213558508147241	**	sig		Bem1	NUb-Bud6	60:70	0.66	0.273	0.046026710981019	*	sig		Bem1	NUb-Cdc24	2:6	2.1	1.672	0.123136871644395	NA	NS
Bem1	NUb-Cdc24	15:25	1.14	0.776	0.100307378896888	NA	NS		Bem1	NUb-Bud6	65:75	-0.21	0.23	0.175861815571155	NA	NS		Bem1	NUb-Cdc24	4:8	3.3	0.982	0.0259082534988192	*	sig
Bem1	NUb-Cdc42	0:10	0.76	0.315	0.125070667167831	NA	NS		Bem1	NUb-Bud6	70:80	-0.93	0.19	0.012648919585797	NA	NS		Bem1	NUb-Cdc24	6:10	0.87	0.419	0.0598187564662808	NA	NS
Bem1	NUb-Cdc42	5:15	2.51	0.698	0.0227813628974774	*	sig		Bem1	NUb-Cdc24	50:60	0.63	0.144	0.0710914095261453	NA	NS		Bem1	NUb-Cdc42	0:4	-0.88	0.575	0.816268124990659	NA	NS
Bem1	NUb-Cdc42	10:20	3.81	0.047	4.85335492324769e-05	***	sig		Bem1	NUb-Cdc24	55:65	0.82	0.034	0.000541021784636603	***	sig		Bem1	NUb-Cdc42	2:6	0.61	0.285	0.0574965875395918	NA	NS
Bem1	NUb-Cdc42	15:25	2.29	0.924	0.0446677949632121	*	sig		Bem1	NUb-Cdc24	60:70	0.26	0.292	0.177545884809862	NA	NS		Bem1	NUb-Cdc42	4:8	1.53	0.25	0.00822514667293178	**	sig
Bem1	NUb-Cla4	0:10	1.59	0.117	0.0234100043282292	*	sig		Bem1	NUb-Cdc24	65:75	-0.11	0.078	0.105221263110143	NA	NS		Bem1	NUb-Cdc42	6:10	1.48	0.284	0.0113638626666229	*	sig
Bem1	NUb-Cla4	5:15	0.99	0.227	0.0158384520995841	*	sig		Bem1	NUb-Cdc24	70:80	0.14	0.068	0.0600638609962803	NA	NS		Bem1	NUb-Cla4	0:4	-1.12	0.59	0.845434058392612	NA	NS
Bem1	NUb-Cla4	10:20	1.03	0.25	0.017709068796944	*	sig		Bem1	NUb-Cdc42	50:60	0.96	0.096	0.0317913111225029	*	sig		Bem1	NUb-Cla4	2:6	0.47	0.329	0.103491802432497	NA	NS
Bem1	NUb-Cla4	15:25	1.84	0.219	0.00443198517430443	**	sig		Bem1	NUb-Cdc42	55:65	1.2	0.046	0.000463958719078247	***	sig		Bem1	NUb-Cla4	4:8	0.36	0.393	0.171766428425886	NA	NS
Bem1	NUb-Exo70	0:10	0.5	0.415	0.22177225261617	NA	NS		Bem1	NUb-Cdc42	60:70	1.11	0.099	0.00250312328808422	**	sig		Bem1	NUb-Cla4	6:10	0.85	0.675	0.122747678552528	NA	NS
Bem1	NUb-Exo70	5:15	-2.92	1.557	0.0704672776263004	NA	NS		Bem1	NUb-Cdc42	65:75	0.78	0.094	0.00457986412153972	**	sig		Bem1	NUb-Exo70	0:4	-0.55	0.173	0.902496500277354	NA	NS
Bem1	NUb-Exo70	10:20	-1.21	2.546	0.259819024677087	NA	NS		Bem1	NUb-Cdc42	70:80	0.48	0.076	0.007690619298507	**	sig		Bem1	NUb-Exo70	2:6	-0.27	0.332	0.190466151821431	NA	NS
Bem1	NUb-Nba1	0:10	-1.01	0.89	0.769293297603308	NA	NS		Bem1	NUb-Cla4	50:60	2.42	0.246	0.0321935051641988	*	sig		Bem1	NUb-Exo70	4:8	1.45	0.659	0.054742634211027	NA	NS
Bem1	NUb-Nba1	5:15	1.77	0.713	0.0443970683051702	*	sig		Bem1	NUb-Cla4	55:65	1.54	0.267	0.00934783217569755	**	sig		Bem1	NUb-Exo70	6:10	1.94	0.374	0.0113948926703764	*	sig
Bem1	NUb-Nba1	10:20	1.47	0.889	0.0855822268922872	NA	NS		Bem1	NUb-Cla4	60:70	0.57	0.29	0.0654519839316792	NA	NS		Bem1	NUb-Nba1	0:4	0.45	0.007	0.00489668886990076	**	sig
Bem1	NUb-Nba1	15:25	-0.79	0.412	0.0683344041143679	NA	NS		Bem1	NUb-Cla4	65:75	-0.1	0.095	0.155839574851292	NA	NS		Bem1	NUb-Nba1	2:6	2.71	1.309	0.0602527818313556	NA	NS
Bem1	NUb-Ptc1	0:10	0.05	0.361	0.457923054849582	NA	NS		Bem1	NUb-Cla4	70:80	-0.37	0.063	0.00887492317171725	NA	NS		Bem1	NUb-Nba1	4:8	3.7	0.735	0.0120652344900273	*	sig
Bem1	NUb-Ptc1	5:15	-0.6	0.012	0.000128125450346238	NA	NS		Bem1	NUb-Exo70	50:60	2.06	0.207	0.0318477855903572	*	sig		Bem1	NUb-Nba1	6:10	1.45	0.564	0.0416798638110567	*	sig
Bem1	NUb-Ptc1	10:20	-1.67	0.608	0.0371748772185449	NA	NS		Bem1	NUb-Exo70	55:65	1.64	0.039	0.000180345544580051	***	sig		Bem1	NUb-Ptc1	0:4	-3.62	0.477	0.958308594164885	NA	NS
Bem1	NUb-Ptc1	15:25	-0.72	1.16	0.230316887850016	NA	NS		Bem1	NUb-Exo70	60:70	1.56	0.008	8.3923530237612e-06	***	sig		Bem1	NUb-Ptc1	2:6	1.62	2.55	0.226539792182664	NA	NS
Bem1	NUb-Rga2	0:10	-0.63	0.665	0.741651192688518	NA	NS		Bem1	NUb-Exo70	65:75	1.45	0.052	0.000406605158795254	***	sig		Bem1	NUb-Ptc1	4:8	3.38	1.539	0.0547943636860833	NA	NS
Bem1	NUb-Rga2	5:15	-2.57	0.453	0.00960612612602243	NA	NS		Bem1	NUb-Exo70	70:80	1.36	0.002	6.88384943336608e-07	***	sig		Bem1	NUb-Ptc1	6:10	-0.72	0.824	0.181368722291383	NA	NS
Bem1	NUb-Rga2	10:20	-1.55	1.04	0.0986401106884638	NA	NS		Bem1	NUb-Nba1	50:60	-0.02	0.203	0.532811895076503	NA	NS		Bem1	NUb-Rga2	0:4	0.55	0.526	0.24319068783237	NA	NS
Bem1	NUb-Rga2	15:25	1.05	0.461	0.0516068394497095	NA	NS		Bem1	NUb-Nba1	55:65	0.07	0.149	0.258053598070708	NA	NS		Bem1	NUb-Rga2	2:6	0.79	0.385	0.060840944074761	NA	NS
Bem1	NUb-Rsr1	0:10	-0.06	0.001	0.994512442224223	NA	NS		Bem1	NUb-Nba1	60:70	0.54	0.422	0.119585455827084	NA	NS		Bem1	NUb-Rga2	4:8	-0.6	0.421	0.103848874284607	NA	NS
Bem1	NUb-Rsr1	5:15	-1.68	0.939	0.075563985653977	NA	NS		Bem1	NUb-Nba1	65:75	0.66	0.354	0.0707809668837531	NA	NS		Bem1	NUb-Rga2	6:10	-0.48	0.494	0.164060918238368	NA	NS
Bem1	NUb-Rsr1	10:20	-0.79	1.453	0.245257106418986	NA	NS		Bem1	NUb-Ptc1	50:60	0.23	0.007	0.00968470269058776	**	sig		Bem1	NUb-Rsr1	0:4	0.02	0.294	0.478379576143996	NA	NS
Bem1	NUb-Rsr1	15:25	1.43	0.168	0.00432757376746523	**	sig		Bem1	NUb-Ptc1	55:65	-0.38	0.344	0.14419844840152	NA	NS		Bem1	NUb-Rsr1	2:6	1.1	0.33	0.0262386801655701	*	sig
Bem1	NUb-Ste20	0:10	4.72	0.538	0.0361032684264462	*	sig		Bem1	NUb-Ptc1	60:70	0	0.561	0.318300783813582	NA	NS		Bem1	NUb-Rsr1	4:8	0.72	0.553	0.118932425924113	NA	NS
Bem1	NUb-Ste20	5:15	2.55	0.715	0.0231676561030598	*	sig		Bem1	NUb-Ptc1	65:75	0.59	0.219	0.0385457302063591	*	sig		Bem1	NUb-Rsr1	6:10	-0.09	0.09	0.168242093186865	NA	NS
Bem1	NUb-Ste20	10:20	1.07	0.139	0.00525354744027423	**	sig		Bem1	NUb-Ptc1	70:80	-0.44	0.379	0.134170881137301	NA	NS		Bem1	NUb-Ste20	0:4	0.29	0.07	0.0766638077556632	NA	NS
Bem1	NUb-Ste20	15:25	0.7	0.075	0.00358217550183426	**	sig		Bem1	NUb-Rga2	50:60	-0.02	0.406	0.517231466832603	NA	NS		Bem1	NUb-Ste20	2:6	1.88	0.988	0.0691168731401463	NA	NS
Boi1	NUb-Boi1	0:10	0,31	0.144	0.137252510212958	NA	NS		Bem1	NUb-Rga2	55:65	1.28	0.343	0.0214505118208508	*	sig		Bem1	NUb-Ste20	4:8	3.27	0.181	0.000970485690127225	***	sig
Boi1	NUb-Boi1	5:15	0,63	0.329	0.0676992521376607	NA	NS		Bem1	NUb-Rga2	60:70	1.99	0.067	0.000362229829356206	***	sig		Bem1	NUb-Ste20	6:10	2.22	0.429	0.0114986366732214	*	sig
Boi1	NUb-Boi1	10:20	0,41	0.455	0.174139659763066	NA	NS		Bem1	NUb-Rga2	65:75	1.91	0.111	0.00107255208733969	**	sig		Boi1	NUb-Boi1	117:121	-3.61	1.98	0.840498294512221	NA	NS
Boi1	NUb-Boi1	15:25	-0,66	0.164	0.0185639411739944	NA	NS		Bem1	NUb-Rga2	70:80	1.47	0.144	0.00303364056693159	**	sig		Boi1	NUb-Boi1	119:123	0.68	0.499	0.111626467123987	NA	NS
Boi1	NUb-Nba1	0:10	-1,04	0.373	0.890869980633544	NA	NS		Bem1	NUb-Rsr1	50:60	2.4	0.312	0.041098708548378	*	sig		Boi1	NUb-Boi1	121:125	-0.1	0.951	0.314619271236933	NA	NS
Boi1	NUb-Nba1	5:15	-1,8	0.063	0.000389020694939128	NA	NS		Bem1	NUb-Rsr1	55:65	1.23	0.364	0.0255174064865107	*	sig		Boi1	NUb-Boi1	123:127	-1.86	0.065	0.000387010529838761	NA	NS
Boi1	NUb-Nba1	10:20	-1,65	0.153	0.0027266981220856	NA	NS		Bem1	NUb-Rsr1	60:70	-0.13	0.422	0.291107447791266	NA	NS		Boi1	NUb-Nba1	117:121	1.13	0.297	0.0819503514763318	NA	NS
Boi1	NUb-Nba1	15:25	0,25	0.939	0.29802145287143	NA	NS		Bem1	NUb-Rsr1	65:75	-0.63	0.135	0.0141026893519927	NA	NS		Boi1	NUb-Nba1	119:123	1.39	0.149	0.00364187955797662	**	sig
Boi1	NUb-Ptc1	0:10	0,31	0.262	0.224367383902842	NA	NS		Bem1	NUb-Rsr1	70:80	-0.23	0.097	0.0495160406564154	NA	NS		Boi1	NUb-Nba1	121:125	0.55	0.333	0.0853846255440623	NA	NS
Boi1	NUb-Ptc1	5:15	-0,74	0.344	0.0565632713826029	NA	NS		Bem1	NUb-Ste20	50:60	1	0.229	0.0715191606256391	NA	NS		Boi1	NUb-Nba1	123:127	0.44	0.268	0.0867086232127698	NA	NS
Boi1	NUb-Ptc1	10:20	-1,91	0.331	0.00929030828686511	NA	NS		Bem1	NUb-Ste20	55:65	0.39	0.122	0.0278493084055933	*	sig		Boi1	NUb-Ptc1	117:121	-4.1	0.651	0.949877026753201	NA	NS
Boi1	NUb-Ptc1	15:25	-2,36	0.072	0.000296498700526323	NA	NS		Bem1	NUb-Ste20	60:70	0	0.107	0.318282086193731	NA	NS		Boi1	NUb-Ptc1	119:123	-0.49	2.736	0.308456632923014	NA	NS
Epo1	NUb-Boi1	0:6	0.69	0.118	0.0539908103294376	NA	NS		Bem1	NUb-Ste20	65:75	-0.25	0.037	0.00687653833336925	NA	NS		Boi1	NUb-Ptc1	121:125	1.69	1.48	0.138438222992989	NA	NS
Epo1	NUb-Boi1	3:9	0.44	0.025	0.00102429490984615	**	sig		Bem1	NUb-Ste20	70:80	-0.36	0.027	0.00178047792147552	NA	NS		Boi1	NUb-Ptc1	123:127	-1.45	0.33	0.0157163056493436	NA	NS
Epo1	NUb-Boi1	6:12	-0.42	0.469	0.178149446143227	NA	NS		Boi1	NUb-Boi1	30:40	1.21	0.093	0.0244978016930162	*	sig		Epo1	NUb-Boi1	117:123	0.24	0.098	0.122021305966437	NA	NS
Epo1	NUb-Boi1	9:15	-1.5	0.158	0.00348373497510362	NA	NS		Boi1	NUb-Boi1	35:45	0.93	0.068	0.00170730183704193	**	sig		Epo1	NUb-Boi1	120:126	-0.38	0.458	0.188528351174757	NA	NS
Epo1	NUb-Boi1	12:18	-1.56	0.123	0.0019616143509825	NA	NS		Boi1	NUb-Boi1	40:50	0.8	0.002	1.96967845168027e-06	***	sig		Epo1	NUb-Boi1	123:129	0.35	0.879	0.275178343678488	NA	NS
Epo1	NUb-Boi1	15:21	-1.17	0.106	0.00260909742773599	NA	NS		Boi1	NUb-Boi1	45:55	0.39	0.236	0.0853172699228686	NA	NS		Epo1	NUb-Boi1	126:132	1.92	0.031	8.26993505139712e-05	***	sig
Epo1	NUb-Boi1	18:24	-0.79	0.111	0.00616242409925267	NA	NS		Boi1	NUb-Boi1	50:60	-0.43	0.237	0.0741661018092635	NA	NS		Epo1	NUb-Ptc1	117:123	-0.48	0.178	0.885873193607165	NA	NS
Epo1	NUb-Boi1	21:27	-0.42	0.101	0.0171685039335951	NA	NS		Boi1	NUb-Nba1	30:40	-0.01	0.098	0.538783652260166	NA	NS		Epo1	NUb-Ptc1	120:126	-1.3	0.296	0.015781198500185	NA	NS
Epo1	NUb-Ptc1	0:6	1.34	0.319	0.0746605930271932	NA	NS		Boi1	NUb-Nba1	35:45	0.11	0.166	0.226112271181701	NA	NS		Epo1	NUb-Ptc1	123:129	1.13	1.696	0.220448347676227	NA	NS
Epo1	NUb-Ptc1	3:9	0.22	0.323	0.215561360758083	NA	NS		Boi1	NUb-Nba1	40:50	0.17	0.126	0.109496614514081	NA	NS		Epo1	NUb-Ptc1	126:132	3.23	0.482	0.00692126387710654	**	sig
Epo1	NUb-Ptc1	6:12	-0.77	0.249	0.0303488155335023	NA	NS		Boi1	NUb-Nba1	45:55	-0.48	0.251	0.0685737381753134	NA	NS
Epo1	NUb-Ptc1	9:15	-0.85	0.202	0.0170919592843389	NA	NS		Boi1	NUb-Ptc1	30:40	1.66	0.724	0.130561567977433	NA	NS
Epo1	NUb-Ptc1	12:18	-0.68	0.107	0.00762511013336085	NA	NS		Boi1	NUb-Ptc1	35:45	0.51	0.06	0.00427906163744659	**	sig
Epo1	NUb-Ptc1	15:21	-0.74	0.072	0.00296127194544611	NA	NS		Boi1	NUb-Ptc1	40:50	0.5	0.069	0.00599558233189337	**	sig
Epo1	NUb-Ptc1	18:24	-0.11	0.295	0.281911621550202	NA	NS		Boi1	NUb-Ptc1	45:55	-0.91	0.74	0.127545225408758	NA	NS
Epo1	NUb-Ptc1	21:27	0.8	0.228	0.0239678166868894	*	sig		Epo1	NUb-Boi1	30:36	-0.03	0.216	0.538131621747928	NA	NS
									Epo1	NUb-Boi1	33:39	0.69	0.196	0.0238943891426382	*	sig
									Epo1	NUb-Boi1	36:42	1.68	0.373	0.0150389934625658	*	sig
									Epo1	NUb-Boi1	39:45	2.27	0.031	5.94050635447973e-05	***	sig
									Epo1	NUb-Boi1	42:48	2.35	0.078	0.000349990529593575	***	sig
									Epo1	NUb-Boi1	45:51	1.96	0.303	0.00741482780746317	**	sig
									Epo1	NUb-Boi1	48:54	1.03	0.235	0.0157206971510105	*	sig
									Epo1	NUb-Ptc1	30:36	-0.65	0.029	0.985764149122556	NA	NS
									Epo1	NUb-Ptc1	33:39	-0.63	0.017	0.000234573603220878	NA	NS
									Epo1	NUb-Ptc1	36:42	0.14	0.461	0.29037015633629	NA	NS
									Epo1	NUb-Ptc1	39:45	0.43	0.295	0.101869698796155	NA	NS
									Epo1	NUb-Ptc1	42:48	-0.31	0.132	0.04885514478759	NA	NS
									Epo1	NUb-Ptc1	45:51	0.04	0.334	0.313809057081542	NA	NS
									Epo1	NUb-Ptc1	48:54	1.13	0.298	0.0205615461118052	*	sig
Slopes of the calculated curves of Bem1-, Boi1-, Epo1CCG conversions and the significances of their deviations from the null hypothesis (no conversion) (*** = p-value < 0.001; ** = p-value < 0.01; * = p-value < 0.05).
